# Supplementary material for: High PTPN13 expression in high grade serous ovarian carcinoma is associated with a better patient outcome
Source: Oncotarget. 2017 Sep 21;8(56):95662–73. doi: 10.18632/oncotarget.21175 (PMC5707051; doi:10.18632/oncotarget.21175)
Supplement: Supplementary file 2 [file oncotarget-08-95662-s002.xlsx]

## Sheet: sup data table 1
Experiment 1	TBP	PTPN13	d TBP	dd TBP	PTPN13/ TBP
112	28.07	27.43	-0.64	-1.08	2.11404
130	28.56	28.02	-0.54	-0.98	1.97247
136	27.97	25.91	-2.06	-2.5	5.65685
144	29.86	31.66	1.8	1.36	0.389582
162	28.9	26.34	-2.56	-3	8
178	33.16	30.96	-2.2	-2.64	6.23332
287	29.87	27.78	-2.09	-2.53	5.77572
301	27.74	30.93	3.19	2.75	0.148651
306	29.01	26.82	-2.19	-2.63	6.19026
318	27.21	25.91	-1.3	-1.74	3.34035
Standard	24.95	25.39	0.44	0	1
Experiment 2	TBP	PTPN13	d TBP	dd TBP	PTPN13/ TBP
131	27.3	27.76	0.46	0.22	0.858565
134	27.16	27.05	-0.11	-0.35	1.27456
140	27.41	28.4	0.99	0.75	0.594604
168	25.9	29.53	3.63	3.39	0.0953912
246	27.5	31.67	4.17	3.93	0.0656073
275	25.94	29.97	4.03	3.79	0.072293
276	27.85	27.27	-0.58	-0.82	1.76541
Standard	24.02	24.26	0.24	0	1
Experiment 3	TBP	PTPN13	d TBP	dd TBP	PTPN13/ TBP
154	28.94	27.92	-1.02	-1.37	2.58471
299	30.46	27	-3.46	-3.81	14.0257
343	32.08	30.61	-1.47	-1.82	3.53081
357	26.18	25.34	-0.84	-1.19	2.28153
360	28.32	30.42	2.1	1.75	0.297302
Standard	24.21	24.56	0.35	0	1
Experiment 4	TBP	PTPN13	d TBP	dd TBP	PTPN13/ TBP
146	28.97	28.57	-0.4	-0.42	1.33793
169	26.66	26.97	0.31	0.29	0.817902
292	27.19	28.83	1.64	1.62	0.325335
296	26.69	25.82	-0.87	-0.89	1.85318
311	28.21	30.96	2.75	2.73	0.150726
353	25.89	26.51	0.62	0.6	0.659754
Standard	24.27	24.29	0.02	0	1
